# Supplementary material for: Higher Consumption of Ultra-Processed Foods Is Associated with Lower Plant-Based Diet Quality in Australian Adults
Source: Nutrients. 2025 Apr 2;17(7):1244. doi: 10.3390/nu17071244 (PMC11990184; doi:10.3390/nu17071244)
Supplement: Supplementary file 1 [file nutrients-17-01244-s001.zip]

Archive with 1 entries (1 files):
- nutrients-3552870-supplementary.pdf
